# Supplementary material for: The Maize ABA Receptors ZmPYL8, 9, and 12 Facilitate Plant Drought Resistance
Source: Front Plant Sci. 2018 Apr 4;9:422. doi: 10.3389/fpls.2018.00422 (PMC5893742; doi:10.3389/fpls.2018.00422)
Supplement: Supplementary file 1 [file Table_1.xlsx]

## Sheet: Sheet1
Supplemental table 1. Distribution of ZmPYL genes.
Name	Chromosome	Accession number	Location
ZmPYL1	9	GRMZM2G134731	Chr9:112962505-112963816
ZmPYL2	1	AC194914.3_FG002	Chr1:99547306-99547944
ZmPYL3	5	GRMZM2G154987	Chr5:152250417-152251663
ZmPYL4	6	GRMZM2G047677	Chr6:153281450-153282648
ZmPYL5	9	GRMZM2G057959	Chr9:137279301-137280649
ZmPYL6	1	GRMZM2G144224	Chr1:46236786-46238037
ZmPYL7	3	GRMZM2G141382	Chr3:183613076-183616504
ZmPYL8	8	GRMZM2G165567	Chr8:112238927-112241268
ZmPYL9	6	GRMZM2G133631	Chr6:131213208-131216734
ZmPYL10	5	GRMZM2G063882	Chr5:141470486-141475175
ZmPYL11	4	GRMZM2G048733	Chr4:225492333-225495655
ZmPYL12	2	GRMZM2G405064	Chr2:14444507-14447971
ZmPYL13	8	GRMZM2G169695	Chr8:169547668-169553875

## Sheet: Sheet3
					ZmPYL1	9	GRMZM2G134731	ZPYL1	GRMZM2G134731
					ZmPYL2	5	GRMZM2G154987	ZPYL3	GRMZM2G154987
					ZmPYL3	3	GRMZM2G141382	ZPYL8	GRMZM2G141382
					ZmPYL4	6	GRMZM2G047677	ZPYL5	GRMZM2G047677
					ZmPYL5	8	GRMZM2G169695
					ZmPYL6	9	GRMZM2G057959	ZPYL4	GRMZM2G057959
					ZmPYL7	4	GRMZM2G048733	ZPYL11	GRMZM2G048733
					ZmPYL8	1	GRMZM2G144224	ZPYL6	GRMZM2G144224
					ZmPYL9	8	GRMZM2G165567	ZPYL7	GRMZM2G165567
					ZmPYL10	6	GRMZM2G133631	ZPYL9	GRMZM2G133631
					ZmPYL11	5	GRMZM2G063882	ZPYL10	GRMZM2G063882
					ZmPYL12	2	GRMZM2G405064
					ZmPYL13	1	AC194914.3_FG002	ZPYL2	AC194914.3_FG002
